# Supplementary material for: Performance Characteristics of Oncomine Focus Assay for Theranostic Analysis of Solid Tumors, A (21-Months) Real-Life Study
Source: Diagnostics (Basel). 2023 Mar 1;13(5):937. doi: 10.3390/diagnostics13050937 (PMC10001101; doi:10.3390/diagnostics13050937)
Supplement: Supplementary file 1 [file diagnostics-13-00937-s001.zip]

Archive with 1 entries (1 files):
- diagnostics-2149699-supplementary.pdf
